# Supplementary material for: Integrated analyses of zebrafish miRNA and mRNA expression profiles identify miR-29b and miR-223 as potential regulators of optic nerve regeneration
Source: BMC Genomics. 2015 Aug 12;16(1):591. doi: 10.1186/s12864-015-1772-1 (PMC4534052; doi:10.1186/s12864-015-1772-1)
Supplement: Additional file 4: Figure S2. — Top gene network of over-expressed genes. Top scoring IPA gene network diagram of over-expressed gene set. The enriched networks are associated with functions involved in Dermatological Diseases and Conditions, Developmental Disorder, and Hereditary Disorders, with a network score of 49. (TIFF 561 kb) [file 12864_2015_1772_MOESM4_ESM.xls]

## Sheet: Upgenes-vsarray-termonly.txt
Additional Table 1: Top over-expressed genes GO terms only
GO	GOID	Term	Pvalue
BP	GO:0000278	mitotic cell cycle	2e-05
BP	GO:0042254	ribosome biogenesis	0.0002
BP	GO:0071843	cellular component biogenesis at cellular level	0.0002
BP	GO:0022613	ribonucleoprotein complex biogenesis	0.0002
BP	GO:0000087	M phase of mitotic cell cycle	0.0002
BP	GO:0007067	mitosis	0.0004
BP	GO:0007059	chromosome segregation	0.0004
BP	GO:0006261	DNA-dependent DNA replication	0.0004
BP	GO:0000279	M phase	0.0005
BP	GO:0007049	cell cycle	0.0005
BP	GO:0000280	nuclear division	0.0005
BP	GO:0022403	cell cycle phase	0.0005
BP	GO:0022402	cell cycle process	0.0006
BP	GO:0048285	organelle fission	0.0007
BP	GO:0007018	microtubule-based movement	0.0007
BP	GO:0007017	microtubule-based process	0.002
BP	GO:0006260	DNA replication	0.002
BP	GO:0051301	cell division	0.003
BP	GO:0006270	DNA replication initiation	0.003
BP	GO:0046113	nucleobase catabolic process	0.003
BP	GO:0000819	sister chromatid segregation	0.0055
BP	GO:0009611	response to wounding	0.0055
BP	GO:0034660	ncRNA metabolic process	0.0076
BP	GO:0007009	plasma membrane organization	0.0076
BP	GO:0072527	pyrimidine-containing compound metabolic process	0.0117
BP	GO:0009112	nucleobase metabolic process	0.0117
BP	GO:0034470	ncRNA processing	0.013
BP	GO:0051258	protein polymerization	0.013
BP	GO:0055086	nucleobase-containing small molecule metabolic process	0.0147
BP	GO:0001778	plasma membrane repair	0.019
BP	GO:0034501	protein localization to kinetochore	0.019
BP	GO:0034502	protein localization to chromosome	0.019
BP	GO:1901564	organonitrogen compound metabolic process	0.0221
BP	GO:0046700	heterocycle catabolic process	0.0243
BP	GO:0046483	heterocycle metabolic process	0.0243
BP	GO:0044270	cellular nitrogen compound catabolic process	0.0243
BP	GO:0006208	pyrimidine nucleobase catabolic process	0.0243
BP	GO:0007062	sister chromatid cohesion	0.0243
BP	GO:0000070	mitotic sister chromatid segregation	0.0243
BP	GO:0007229	integrin-mediated signaling pathway	0.0243
CC	GO:0043228	non-membrane-bounded organelle	0
CC	GO:0043232	intracellular non-membrane-bounded organelle	0
CC	GO:0005874	microtubule	0.0001
CC	GO:0000793	condensed chromosome	0.0004
CC	GO:0044430	cytoskeletal part	0.0005
CC	GO:0000775	chromosome, centromeric region	0.0005
CC	GO:0005730	nucleolus	0.0006
CC	GO:0032991	macromolecular complex	0.0008
CC	GO:0000779	condensed chromosome, centromeric region	0.0008
CC	GO:0015630	microtubule cytoskeleton	0.0008
CC	GO:0000777	condensed chromosome kinetochore	0.0008
CC	GO:0000776	kinetochore	0.0015
CC	GO:0043234	protein complex	0.0028
CC	GO:0005694	chromosome	0.0033
CC	GO:0005856	cytoskeleton	0.0037
CC	GO:0008305	integrin complex	0.0057
CC	GO:0044427	chromosomal part	0.0081
CC	GO:0031981	nuclear lumen	0.0138
CC	GO:0031262	Ndc80 complex	0.014
CC	GO:0043235	receptor complex	0.0285
CC	GO:0045111	intermediate filament cytoskeleton	0.0335
CC	GO:0005882	intermediate filament	0.0335
CC	GO:0043233	organelle lumen	0.0357
CC	GO:0070013	intracellular organelle lumen	0.0357
CC	GO:0031974	membrane-enclosed lumen	0.0486
