# Supplementary material for: Integrated analyses of zebrafish miRNA and mRNA expression profiles identify miR-29b and miR-223 as potential regulators of optic nerve regeneration
Source: BMC Genomics. 2015 Aug 12;16(1):591. doi: 10.1186/s12864-015-1772-1 (PMC4534052; doi:10.1186/s12864-015-1772-1)
Supplement: Additional file 5: Figure S3. — Top gene network of under-expressed genes. IPA gene network diagram of under-expressed gene set. The enriched networks are associated with functions involved in Neurological Disease, Nervous System Development and Function, and Organ Morphology, with a network score of 45. (TIFF 730 kb) [file 12864_2015_1772_MOESM5_ESM.xls]

## Sheet: Downgenes-vsarray-termonly.txt
Additional Table 2: Top under-expressed genes GO terms only
GO	GOID	Term	Pvalue
BP	GO:0071805	potassium ion transmembrane transport	0.0002
BP	GO:0071804	cellular potassium ion transport	0.0002
BP	GO:0030001	metal ion transport	0.0002
BP	GO:0007186	G-protein coupled receptor signaling pathway	0.0003
BP	GO:0006812	cation transport	0.0006
BP	GO:0006811	ion transport	0.0014
BP	GO:0034765	regulation of ion transmembrane transport	0.0014
BP	GO:0034220	ion transmembrane transport	0.0014
BP	GO:0065007	biological regulation	0.0016
BP	GO:0031076	embryonic camera-type eye development	0.0016
BP	GO:0044699	single-organism process	0.0016
BP	GO:0034762	regulation of transmembrane transport	0.0016
BP	GO:0006813	potassium ion transport	0.0016
BP	GO:0050794	regulation of cellular process	0.0025
BP	GO:0007166	cell surface receptor signaling pathway	0.0025
BP	GO:0050789	regulation of biological process	0.0025
BP	GO:0043269	regulation of ion transport	0.0025
BP	GO:0015672	monovalent inorganic cation transport	0.0058
BP	GO:0032879	regulation of localization	0.0094
BP	GO:0051049	regulation of transport	0.0094
BP	GO:0055085	transmembrane transport	0.0118
BP	GO:0043010	camera-type eye development	0.0118
BP	GO:0007399	nervous system development	0.0118
BP	GO:0006816	calcium ion transport	0.0174
BP	GO:0002072	optic cup morphogenesis involved in camera-type eye development	0.0176
BP	GO:0007423	sensory organ development	0.0217
BP	GO:0060900	embryonic camera-type eye formation	0.0217
BP	GO:0001654	eye development	0.0321
BP	GO:0007417	central nervous system development	0.036
BP	GO:0023052	signaling	0.0379
BP	GO:0051234	establishment of localization	0.0379
BP	GO:0044700	single organism signaling	0.0379
BP	GO:0072511	divalent inorganic cation transport	0.0473
BP	GO:0070838	divalent metal ion transport	0.0473
MF	GO:0005261	cation channel activity	0
MF	GO:0022803	passive transmembrane transporter activity	1e-05
MF	GO:0005216	ion channel activity	1e-05
MF	GO:0015267	channel activity	1e-05
MF	GO:0022838	substrate-specific channel activity	1e-05
MF	GO:0022836	gated channel activity	1e-05
MF	GO:0022839	ion gated channel activity	1e-05
MF	GO:0004984	olfactory receptor activity	7e-05
MF	GO:0022843	voltage-gated cation channel activity	0.0003
MF	GO:0004888	transmembrane signaling receptor activity	0.0003
MF	GO:0008324	cation transmembrane transporter activity	0.0003
MF	GO:0046873	metal ion transmembrane transporter activity	0.0003
MF	GO:0004857	enzyme inhibitor activity	0.0006
MF	GO:0030414	peptidase inhibitor activity	0.0006
MF	GO:0004866	endopeptidase inhibitor activity	0.0006
MF	GO:0061135	endopeptidase regulator activity	0.0006
MF	GO:0005267	potassium channel activity	0.0006
MF	GO:0061134	peptidase regulator activity	0.0009
MF	GO:0022857	transmembrane transporter activity	0.0009
MF	GO:0005509	calcium ion binding	0.0009
MF	GO:0022891	substrate-specific transmembrane transporter activity	0.0009
MF	GO:0038023	signaling receptor activity	0.0009
MF	GO:0005244	voltage-gated ion channel activity	0.0009
MF	GO:0015075	ion transmembrane transporter activity	0.0012
MF	GO:0022832	voltage-gated channel activity	0.0012
MF	GO:0015079	potassium ion transmembrane transporter activity	0.0012
MF	GO:0005249	voltage-gated potassium channel activity	0.0019
MF	GO:0022890	inorganic cation transmembrane transporter activity	0.0026
MF	GO:0004871	signal transducer activity	0.003
MF	GO:0060089	molecular transducer activity	0.003
MF	GO:0004872	receptor activity	0.003
MF	GO:0022892	substrate-specific transporter activity	0.003
MF	GO:0005215	transporter activity	0.0038
MF	GO:0003700	sequence-specific DNA binding transcription factor activity	0.0044
MF	GO:0015276	ligand-gated ion channel activity	0.0044
MF	GO:0022834	ligand-gated channel activity	0.0044
MF	GO:0001071	nucleic acid binding transcription factor activity	0.0045
MF	GO:0005179	hormone activity	0.0047
MF	GO:0043565	sequence-specific DNA binding	0.0073
MF	GO:0005262	calcium channel activity	0.0073
CC	GO:0034702	ion channel complex	0.0002
CC	GO:0034703	cation channel complex	0.0003
CC	GO:0034705	potassium channel complex	0.0003
CC	GO:0008076	voltage-gated potassium channel complex	0.0003
CC	GO:0031224	intrinsic to membrane	0.0046
CC	GO:0044425	membrane part	0.0046
CC	GO:0016020	membrane	0.0046
CC	GO:0044459	plasma membrane part	0.0046
CC	GO:0005887	integral to plasma membrane	0.0059
CC	GO:0031226	intrinsic to plasma membrane	0.0077
CC	GO:0005615	extracellular space	0.0077
CC	GO:0016021	integral to membrane	0.0097
CC	GO:0005886	plasma membrane	0.0122
CC	GO:0071944	cell periphery	0.0182
CC	GO:0044421	extracellular region part	0.0329
CC	GO:0031225	anchored to membrane	0.0348
