# Supplementary material for: Integrated analyses of zebrafish miRNA and mRNA expression profiles identify miR-29b and miR-223 as potential regulators of optic nerve regeneration
Source: BMC Genomics. 2015 Aug 12;16(1):591. doi: 10.1186/s12864-015-1772-1 (PMC4534052; doi:10.1186/s12864-015-1772-1)
Supplement: Additional file 6: Table S3. — Unfiltered enriched GO terms associated with miR-29b predicted target genes sourced from Targetscan Fish database. Table contains each GO category and p-value. (XLS 21 kb) [file 12864_2015_1772_MOESM6_ESM.xls]

## Sheet: 29b-hqtargets-vsgenome-termonly
Additional table 3: Targets of miR-29b. GO Terms only
GO	GOID	Term	Pvalue
BP	GO:0044728	DNA methylation or demethylation	0.0066
BP	GO:0006304	DNA modification	0.0066
BP	GO:0006807	nitrogen compound metabolic process	0.014
BP	GO:0071557	histone H3-K27 demethylation	0.014
BP	GO:0070988	demethylation	0.014
BP	GO:0033169	histone H3-K9 demethylation	0.014
BP	GO:0034641	cellular nitrogen compound metabolic process	0.014
BP	GO:1901360	organic cyclic compound metabolic process	0.014
BP	GO:0006306	DNA methylation	0.014
BP	GO:0006725	cellular aromatic compound metabolic process	0.014
BP	GO:0046483	heterocycle metabolic process	0.014
BP	GO:0006305	DNA alkylation	0.014
BP	GO:0043414	macromolecule methylation	0.0344
BP	GO:0006139	nucleobase-containing compound metabolic process	0.0359
MF	GO:0005201	extracellular matrix structural constituent	0
MF	GO:0005198	structural molecule activity	0.0333
MF	GO:0071558	histone demethylase activity (H3-K27 specific)	0.0333
MF	GO:0032454	histone demethylase activity (H3-K9 specific)	0.044
MF	GO:0000175	3'-5'-exoribonuclease activity	0.044
CC	GO:0005578	proteinaceous extracellular matrix	0
CC	GO:0044420	extracellular matrix part	0
CC	GO:0031012	extracellular matrix	0
CC	GO:0005581	collagen	0
CC	GO:0044421	extracellular region part	2e-05
CC	GO:0005576	extracellular region	0.0104
CC	GO:0043209	myelin sheath	0.028
CC	GO:0034708	methyltransferase complex	0.0294
CC	GO:0031974	membrane-enclosed lumen	0.0294
CC	GO:0044451	nucleoplasm part	0.0294
CC	GO:0031981	nuclear lumen	0.0309
CC	GO:0043233	organelle lumen	0.0309
CC	GO:0044428	nuclear part	0.0309
CC	GO:0043227	membrane-bounded organelle	0.0309
CC	GO:0043231	intracellular membrane-bounded organelle	0.0309
CC	GO:0005634	nucleus	0.0309
CC	GO:0070013	intracellular organelle lumen	0.0309
CC	GO:0043226	organelle	0.0314
CC	GO:0043229	intracellular organelle	0.0314
CC	GO:0005654	nucleoplasm	0.0325
CC	GO:0044446	intracellular organelle part	0.0392
CC	GO:0035098	ESC/E(Z) complex	0.0392
CC	GO:0044422	organelle part	0.0422
CC	GO:0005604	basement membrane	0.0452
