# Supplementary material for: Integrated analyses of zebrafish miRNA and mRNA expression profiles identify miR-29b and miR-223 as potential regulators of optic nerve regeneration
Source: BMC Genomics. 2015 Aug 12;16(1):591. doi: 10.1186/s12864-015-1772-1 (PMC4534052; doi:10.1186/s12864-015-1772-1)
Supplement: Additional file 7: Table S4. — Unfiltered enriched GO terms associated with miR-223 predicted target genes sourced from Targetscan Fish database. Table contains each GO category and p-value. (XLSX 9 kb) [file 12864_2015_1772_MOESM7_ESM.xlsx]

## Sheet: 223-hqtargets-vsgenome-termonly
Additional table 4: Targets of miR-223. GO terms only
GO	GOID	Term	Pvalue
BP	GO:0009146	purine nucleoside triphosphate catabolic process	0.0012
BP	GO:0009164	nucleoside catabolic process	0.0012
BP	GO:0006195	purine nucleotide catabolic process	0.0012
BP	GO:0009203	ribonucleoside triphosphate catabolic process	0.0012
BP	GO:0009143	nucleoside triphosphate catabolic process	0.0012
BP	GO:1901136	carbohydrate derivative catabolic process	0.0012
BP	GO:0006152	purine nucleoside catabolic process	0.0012
BP	GO:0042454	ribonucleoside catabolic process	0.0012
BP	GO:0046130	purine ribonucleoside catabolic process	0.0012
BP	GO:0034655	nucleobase-containing compound catabolic process	0.0012
BP	GO:0009261	ribonucleotide catabolic process	0.0012
BP	GO:0009154	purine ribonucleotide catabolic process	0.0012
BP	GO:0046700	heterocycle catabolic process	0.0012
BP	GO:0044270	cellular nitrogen compound catabolic process	0.0012
BP	GO:1901292	nucleoside phosphate catabolic process	0.0012
BP	GO:0019439	aromatic compound catabolic process	0.0012
BP	GO:0072523	purine-containing compound catabolic process	0.0012
BP	GO:0009166	nucleotide catabolic process	0.0012
BP	GO:1901361	organic cyclic compound catabolic process	0.0012
BP	GO:0009207	purine ribonucleoside triphosphate catabolic process	0.0012
BP	GO:1901565	organonitrogen compound catabolic process	0.002
BP	GO:0046434	organophosphate catabolic process	0.0022
BP	GO:0032482	Rab protein signal transduction	0.0039
BP	GO:0032483	regulation of Rab protein signal transduction	0.0039
BP	GO:1901135	carbohydrate derivative metabolic process	0.0039
BP	GO:0030201	heparan sulfate proteoglycan metabolic process	0.0039
BP	GO:0032313	regulation of Rab GTPase activity	0.0039
BP	GO:1901564	organonitrogen compound metabolic process	0.0056
BP	GO:0009100	glycoprotein metabolic process	0.0072
BP	GO:0009199	ribonucleoside triphosphate metabolic process	0.0082
BP	GO:0009144	purine nucleoside triphosphate metabolic process	0.0082
BP	GO:0009205	purine ribonucleoside triphosphate metabolic process	0.0082
BP	GO:0009141	nucleoside triphosphate metabolic process	0.009
BP	GO:0044281	small molecule metabolic process	0.009
BP	GO:0044248	cellular catabolic process	0.009
BP	GO:0009056	catabolic process	0.0102
BP	GO:0048793	pronephros development	0.011
BP	GO:1901575	organic substance catabolic process	0.011
BP	GO:1901069	guanosine-containing compound catabolic process	0.0118
BP	GO:0006184	GTP catabolic process	0.0118
MF	GO:0008375	acetylglucosaminyltransferase activity	0.0118
MF	GO:0030234	enzyme regulator activity	0.0176
MF	GO:0047291	lactosylceramide alpha-2,3-sialyltransferase activity	0.0176
MF	GO:0005097	Rab GTPase activator activity	0.0176
MF	GO:0008194	UDP-glycosyltransferase activity	0.0235
MF	GO:0005099	Ras GTPase activator activity	0.0235
MF	GO:0030695	GTPase regulator activity	0.0327
MF	GO:0060589	nucleoside-triphosphatase regulator activity	0.033
MF	GO:0005083	small GTPase regulator activity	0.0352
MF	GO:0019899	enzyme binding	0.0422
